# Supplementary material for: Taking control: Is job crafting related to the intention to leave surgical training?
Source: PLoS One. 2018 Jun 1;13(6):e0197276. doi: 10.1371/journal.pone.0197276 (PMC5983422; doi:10.1371/journal.pone.0197276)
Supplement: S1 File — (XLSX) [file pone.0197276.s001.xlsx]

## Sheet: Hoja1
Demographics						Job Crafting Scale 1: Never, 2: Almost never, 3: Sometimes, 4: Often 5: Very often																										Work Engagement UWES Scale 0: Never 1: Almost never (A few times a year or less) 2: Rarely (once a month or less) 3: Sometimes (A few times a month) 4: Often (once a week) 5: Very often ( A few times a week) 6: Always (Every day)																	FULL WORK ENGAGEMENT
Observation	Age	Institution	Gender 0:man 1:woman	Institution 0:public 1: private	Level of residency	Increasing Structural Job Resources						Decreasing Hindering Job Demands							Increasing Social Job Resources						Increasing challenging Job Demands					TOTAL JCS		VIG	DED	ABS	VIG	DED	ABS	DED	VIG	ABS	DED	ABS	VIG	DED	ABS	VIG	ABS	VIG
						Item 1	Item 2	Item 3	Item 4	Item 5	Subtotal	Item 6	Item 7	Item 8	Item 9	Item 10	Item 11	Subtotal	Item 12	Item 13	Item 14	Item 15	Item 16	Subtotal	Item 17	Item 18	Item 19	Item 20	Item 21	Subtotal	Total JCS	Item 1	Item 2	Item 3	Item 4	Item 5	Item 6	Item 7	Item 8	Item 9	Item 10	Item 11	Item 12	Item 13	Item 14	Item 15	Item 16	Item 17	VIG
1	31	1	0	1	4	5	5	5	5	5	5	2	3	1	3	2	1	2	4	4	4	4	4	4	4	4	4	4	4	4	3.66667	6	6	6	6	6	6	6	5	5	6	6	5	6	6	6	5	6	5.66667
2	26	1	1	1	1	5	5	5	5	3	4.6	3	2	1	1	1	1	1.5	3	4	4	2	4	3.4	2	3	2	2	1	2	2.80952	1	4	6	5	5	1	6	1	1	5	5	6	6	5	5	6	6	4
3	26	1	1	1	2	5	5	5	5	4	4.8	4	3	3	3	1	3	2.83333	3	4	4	4	4	3.8	4.25	4	4	5	4	4.25	3.86905	6	6	6	6	6	5	6	6	6	6	6	6	6	5	6	6	6	6
4	25	1	1	1	2	5	5	5	5	4	4.8	3	3	4	4	3	3	3.33333	4	4	4	3	5	4	4	4	3	4	5	4	4	5	6	6	6	6	6	6	5	6	6	6	6	6	6	6	5	6	5.66667
5	25	1	0	1	1	4	5	4	4	3	4	3	3	2	1	2	1	2	3	4	4	4	3	3.6	2.75	3	2	3	3	2.75	3.03571	3	5	5	5	4	6	5	3	4	6	6	6	6	6	5	6	6	4.66667
6	26	1	1	1	2	4	5	5	4	4	4.4	2	2	2	2	2	1	1.83333	3	5	3	3	3	3.4	2.75	3	2	4	2	2.75	3.03571	5	6	6	5	6	6	5	5	6	5	5	5	6	5	6	3	5	5.16667
7	26	1	1	1	3	5	5	5	4	4	4.6	4	4	4	4	3	3	3.66667	5	4	3	4	4	4	3.5	3	4	4	3	3.5	3.92857	6	6	6	5	6	6	6	6	6	6	6	5	6	6	6	6	6	5.66667
8	28	1	0	1	4	4	5	5	5	5	4.8	2	2	4	3	3	3	2.83333	4	1	5	2	4	3.2	4.25	5	3	5	4	4.25	3.72619	5	6	6	6	6	6	6	5	5	6	6	6	6	6	6	5	5	5.5
9	31	1	1	1	3	4	5	5	4	3	4.2	2	3	4	5	2	2	3	2	5	5	2	4	3.6	3	1	4	4	3	3	3.42857	5	6	6	5	5	5	5	6	6	6	6	5	6	5	5	6	6	5.33333
10	28	1	0	1	4	5	5	5	5	5	5	4	4	3	4	3	2	3.33333	4	2	4	2	4	3.2	2.25	3	2	2	2	2.25	3.44048	5	6	6	6	6	6	6	5	6	6	6	5	6	6	6	5	6	5.5
11	27	1	0	1	1	5	5	5	4	3	4.4	2	3	2	2	2	2	2.16667	4	3	3	4	3	3.4	2.75	3	3	3	2	2.75	3.13095	6	6	6	6	6	4	6	6	6	6	6	6	6	5	6	6	6	6
12	27	1	1	1	2	4	4	4	4	3	3.8	3	3	2	2	1	2	2.16667	2	1	1	2	2	1.6	2.75	3	3	2	3	2.75	2.55952	5	5	6	4	6	6	4	4	6	6	6	6	5	5	6	6	6	5.16667
13	28	1	0	1	1	4	4	4	3	3	3.6	3	3	3	4	3	3	3.16667	3	4	3	3	3	3.2	2.25	2	2	3	2	2.25	3.05952	3	5	6	6	5	6	5	5	5	5	6	6	6	6	6	3	6	5.33333
14	27	1	0	1	2	5	5	5	4	4	4.6	4	5	3	4	3	3	3.66667	4	4	4	4	4	4	2.75	4	2	3	2	2.75	3.75	5	6	6	5	6	6	6	5	6	6	6	6	6	6	6	6	6	5.5
15	29	1	1	1	3	5	5	5	5	3	4.6	2	2	1	1	1	2	1.5	1	4	3	3	5	3.2	2.75	3	2	3	3	2.75	2.94048	1	6	6	6	6	6	6	5	1	5	6	6	6	0	6	0	6	5
16	26	1	1	1	1	5	5	5	5	4	4.8	2	2	5	1	1	1	2	3	5	5	3	3	3.8	3.5	3	4	4	3	3.5	3.45238	5	6	6	5	6	6	6	5	6	6	6	6	6	6	6	6	6	5.5
17	26	1	0	1	1	5	5	5	4	4	4.6	3	3	3	1	4	2	2.66667	3	4	3	4	4	3.6	3.75	3	4	4	4	3.75	3.60714	5	5	5	5	6	5	6	5	5	6	5	5	6	5	5	5	6	5.16667
18	27	1	0	1	3	5	5	5	4	3	4.4	3	3	3	3	2	2	2.66667	3	4	4	2	4	3.4	3.25	5	3	3	2	3.25	3.39286	5	6	6	5	6	5	6	6	5	6	6	5	6	6	5	5	6	5.33333
19	28	1	0	1	3	5	5	5	5	4	4.8	2	2	2	1	1	1	1.5	2	5	4	3	4	3.6	3.25	3	3	4	3	3.25	3.20238	6	6	6	6	6	6	6	6	6	6	5	5	6	6	6	6	5	5.66667
20	30	1	0	1	3	5	5	4	4	2	4	2	2	1	1	2	2	1.66667	3	4	4	3	4	3.6	1.5	1	2	2	1	1.5	2.64286	1	5	5	5	5	1	3	3	3	6	6	6	6	5	6	3	3	4
21	32	1	0	1	4	5	5	5	5	4	4.8	3	4	2	2	1	3	2.5	1	5	4	3	3	3.2	3.25	3	2	3	5	3.25	3.39286	4	6	6	6	5	6	6	5	6	6	5	5	6	5	5	0	5	5
22	27	1	0	1	4	5	5	5	5	4	4.8	3	3	3	3	1	1	2.33333	3	4	4	3	3	3.4	4.25	5	4	4	4	4.25	3.63095	5	6	6	6	6	5	6	6	5	6	6	6	6	6	6	5	6	5.83333
23	27	1	0	1	2	4	5	5	4	4	4.4	3	3	3	2	2	3	2.66667	4	5	4	4	5	4.4	3.25	3	3	4	3	3.25	3.63095	6	6	6	6	6	6	6	5	6	6	5	5	6	6	6	5	6	5.66667
24	29	2	0	1	4	5	5	5	5	4	4.8	1	2	1	1	1	1	1.16667	4	2	4	5	4	3.8	3	3	3	4	2	3	3.09524	6	6	6	6	6	0	6	6	0	6	5	6	6	1	6	0	6	6
25	33	2	1	1	4	5	5	5	4	3	4.4	2	2	3	3	2	2	2.33333	3	5	4	4	4	4	2.75	3	2	3	3	2.75	3.32143	4	6	6	5	5	3	5	4	4	6	4	2	4	3	4	1	4	3.83333
26	24	2	1	1	3	4	5	5	5	4	4.6	2	2	3	3	2	2	2.33333	4	4	4	4	4	4	3.25	3	3	4	3	3.25	3.4881	6	6	6	5	5	6	6	5	6	6	6	5	6	6	6	5	6	5.5
27	29	2	0	1	2	4	5	4	4	4	4.2	3	3	3	2	3	2	2.66667	3	4	3	3	3	3.2	3.25	3	3	5	2	3.25	3.29762	5	4	5	5	5	4	4	5	4	5	6	5	6	3	5	5	6	5.16667
28	28	2	1	1	1	5	5	5	4	3	4.4	3	2	2	3	2	3	2.5	4	5	4	4	5	4.4	3	2	2	5	3	3	3.52381	1	6	6	5	5	4	5	3	5	5	6	5	6	6	4	1	4	3.66667
29	27	2	1	1	2	4	4	4	4	3	3.8	2	3	3	3	2	2	2.5	4	3	4	2	5	3.6	2.5	2	2	3	3	2.5	3.07143	3	5	5	4	3	6	5	3	3	5	5	4	5	5	5	4	4	3.83333
30	29	2	1	1	1	5	5	5	5	2	4.4	2	2	1	1	1	1	1.33333	5	5	4	5	5	4.8	2	4	2	1	1	2	3.04762	5	5	6	6	5	5	6	5	6	6	6	6	6	6	5	6	6	5.5
31	27	2	1	1	3	3	4	4	5	3	3.8	3	4	2	1	2	1	2.16667	3	4	3	4	4	3.6	3	3	3	4	2	3	3.09524	5	6	5	5	5	6	5	5	6	6	6	6	5	5	5	6	6	5.33333
32	26	2	1	1	1	5	5	5	5	4	4.8	3	3	4	4	3	4	3.5	5	5	5	4	5	4.8	2	2	2	2	2	2	3.7619	3	5	6	4	4	5	4	1	4	6	5	6	6	6	6	6	6	4.33333
33	33	2	0	1	2	5	5	5	5	5	5	1	2	1	2	1	1	1.33333	4	2	4	4	5	3.8	3.75	4	5	5	1	3.75	3.36905	5	6	6	6	6	6	6	6	6	6	6	6	6	6	6	5	5	5.66667
34	30	2	0	1	4	5	5	5	4	3	4.4	4	2	3	3	2	2	2.66667	4	3	3	4	5	3.8	2.75	3	3	3	2	2.75	3.36905	3	6	6	6	6	5	6	5	6	6	6	5	6	6	6	6	6	5.16667
35	25	2	0	1	1	5	5	5	5	5	5	5	5	5	5	5	5	5	3	3	3	3	3	3	3.5	3	3	4	4	3.5	4.16667	5	6	6	6	6	6	6	6	6	5	5	6	6	6	5	5	5	5.5
36	29	2	0	1	3	4	5	4	4	4	4.2	4	5	2	4	3	3	3.5	2	3	4	3	3	3	2.5	3	2	2	3	2.5	3.30952	5	5	5	5	4	5	4	3	4	6	6	4	6	5	5	6	5	4.5
37	30	2	0	1	4	4	5	5	5	4	4.6	2	2	3	3	2	2	2.33333	3	4	4	4	4	3.8	2.5	3	3	2	2	2.5	3.2619	5	6	6	6	5	6	5	6	5	6	5	5	4	4	5	4	4	5.16667
38	30	2	1	1	4	5	5	5	5	3	4.6	2	3	3	3	2	1	2.33333	4	5	4	5	5	4.6	5	5	5	5	5	5	4.04762	5	6	6	6	6	5	6	5	6	6	6	6	6	5	5	6	6	5.5
39	28	3	1	1	1	5	5	5	4	5	4.8	4	4	5	4	2	2	3.5	4	2	4	2	4	3.2	3.5	3	3	4	4	3.5	3.7381	6	6	6	6	6	5	6	6	6	6	5	6	6	6	6	5	6	6
40	33	3	0	1	2	5	5	5	5	3	4.6	3	3	2	2	2	2	2.33333	5	5	5	5	5	5	3.25	3	3	4	3	3.25	3.72619	6	6	6	6	6	0	6	6	0	6	6	6	6	6	6	6	6	6
41	30	3	0	1	3	5	5	5	5	5	5	4	3	2	4	2	2	2.83333	3	4	4	5	4	4	3	3	3	4	2	3	3.66667	6	6	5	6	6	6	6	5	6	6	6	5	6	6	6	5	6	5.66667
42	27	3	1	1	1	5	5	5	5	5	5	2	2	2	3	2	1	2	4	5	4	4	4	4.2	2.75	3	2	5	1	2.75	3.41667	3	3	5	3	1	6	2	0	5	2	6	6	6	5	6	6	6	4
43	28	3	0	1	3	5	5	4	5	4	4.6	3	3	2	2	1	2	2.16667	3	2	4	2	4	3	3.75	5	4	3	3	3.75	3.32143	5	3	6	5	6	0	4	5	4	6	6	3	6	0	5	0	6	4.83333
44	26	3	0	1	1	5	5	4	4	3	4.2	2	2	1	3	2	1	1.83333	4	5	4	3	4	4	3	3	3	4	2	3	3.19048	5	6	5	6	6	4	6	6	6	6	6	5	6	5	6	4	5	5.5
45	32	3	1	1	2	4	5	5	4	5	4.6	4	3	1	3	2	2	2.5	3	5	4	4	3	3.8	2.5	3	2	3	2	2.5	3.30952	5	4	5	6	6	5	5	5	5	6	6	6	6	6	6	5	6	5.66667
46	31	3	0	1	3	5	5	5	5	5	5	5	5	4	4	2	3	3.83333	4	5	4	4	4	4.2	3.25	3	3	4	3	3.25	4.05952	6	6	6	6	6	6	6	5	6	6	6	6	6	6	6	5	6	5.83333
47	29	3	0	1	4	5	5	5	4	4	4.6	3	3	3	3	2	2	2.66667	4	3	5	4	5	4.2	3.75	4	3	4	4	3.75	3.75	5	5	5	5	5	3	5	6	5	6	6	4	6	6	6	5	5	5.16667
48	32	3	0	1	4	4	5	5	4	3	4.2	3	5	5	5	3	5	4.33333	3	5	5	3	5	4.2	4	4	4	5	3	4	4.19048	6	6	6	5	6	6	6	6	6	6	6	3	4	4	5	6	6	5.16667
49	27	4	0	0	1	4	4	3	3	3	3.4	5	4	4	4	3	3	3.83333	2	2	3	3	2	2.4	3	3	3	2	4	3	3.19048	3	5	5	4	3	2	5	3	5	4	4	5	3	4	5	4	6	4.33333
50	29	4	0	0	4	5	5	5	4	3	4.4	2	2	1	2	1	1	1.5	3	2	3	3	4	3	3.25	4	3	5	1	3.25	2.96429	1	6	6	6	5	6	6	5	6	6	6	6	6	6	6	0	6	5
51	27	4	0	0	2	5	4	5	4	2	4	2	2	1	1	2	1	1.5	4	4	4	3	4	3.8	4	4	5	4	3	4	3.2381	5	6	6	5	6	4	5	5	4	5	6	5	6	5	5	5	5	5
52	29	4	0	0	3	5	5	4	4	3	4.2	2	3	3	4	3	2	2.83333	3	5	4	4	5	4.2	4.25	4	5	5	3	4.25	3.82143	5	6	6	6	6	5	6	5	5	6	6	6	5	5	6	5	6	5.66667
53	30	4	0	0	4	4	4	4	5	3	4	2	3	3	2	3	2	2.5	4	4	4	4	3	3.8	3	3	4	3	2	3	3.28571	6	6	6	5	6	6	6	6	6	6	6	5	6	6	6	6	6	5.66667
54	26	4	0	0	2	5	5	5	5	4	4.8	3	3	5	5	3	2	3.5	4	5	4	4	5	4.4	3.75	5	2	5	3	3.75	4.08333	6	6	6	6	6	6	6	6	6	6	6	6	5	6	6	6	6	6
55	23	4	1	0	1	5	5	5	5	3	4.6	3	3	3	3	1	3	2.66667	5	5	4	4	5	4.6	3.5	3	3	4	4	3.5	3.78571	5	6	6	6	6	5	5	6	6	6	5	5	6	5	6	5	6	5.66667
56	27	4	0	0	2	5	5	5	5	5	5	3	3	2	2	3	2	2.5	3	4	3	2	3	3	2.75	3	2	3	3	2.75	3.27381	6	6	6	6	6	5	6	6	6	6	6	6	6	6	6	5	6	6
57	26	5	0	1	3	4	4	4	5	4	4.2	3	5	4	3	2	2	3.16667	4	4	3	3	4	3.6	3	3	3	4	2	3	3.47619	5	6	6	5	5	5	5	4	5	6	6	6	6	5	5	5	6	5.16667
58	25	5	1	1	3	5	5	5	5	4	4.8	3	3	4	4	3	3	3.33333	3	3	4	4	4	3.6	4.75	5	5	5	4	4.75	4.08333	5	6	6	5	6	6	6	6	6	6	6	6	6	6	6	6	5	5.5
59	30	6	1	0	3	5	4	4	4	3	4	3	3	3	4	3	2	3	3	5	4	3	4	3.8	3	3	3	4	2	3	3.42857	4	5	6	5	5	5	5	5	5	6	6	4	6	6	5	5	6	4.83333
60	25	7	0	0	2	5	5	5	4	3	4.4	3	2	1	1	1	1	1.5	1	5	5	4	4	3.8	4.5	5	4	5	4	4.5	3.45238	5	6	6	6	6	6	5	6	5	6	6	6	6	6	5	6	6	5.66667
61	39	7	0	0	2	5	5	5	5	3	4.6	1	1	3	1	1	1	1.33333	4	4	3	2	4	3.4	2.5	2	3	4	1	2.5	2.88095	6	6	6	6	6	6	6	6	6	6	6	6	6	6	6	6	6	6
62	27	8	0	1	2	5	5	5	5	5	5	3	3	4	4	4	3	3.5	5	5	5	5	5	5	4.75	4	5	5	5	4.75	4.5119	5	6	6	6	6	6	6	6	5	6	5	6	6	4	5	5	6	5.66667
63	28	8	1	1	3	5	5	5	5	5	5	5	3	4	4	1	1	3	5	5	5	5	5	5	3.75	4	3	5	3	3.75	4.13095	6	6	6	6	6	0	6	5	6	6	6	5	6	1	6	0	6	5.66667
64	25	8	0	1	1	5	5	5	5	4	4.8	3	3	4	4	1	1	2.66667	2	5	5	3	4	3.8	4	3	5	5	3	4	3.7619	6	6	6	6	6	5	6	6	5	6	6	6	6	6	6	6	6	6
65	29	8	0	1	4	5	5	5	5	3	4.6	5	5	3	5	5	4	4.5	5	4	5	5	5	4.8	4.75	4	5	5	5	4.75	4.65476	5	6	6	6	6	6	6	5	5	6	6	5	6	5	6	6	6	5.5
66	31	8	0	1	4	5	5	5	5	4	4.8	4	3	2	4	2	2	2.83333	4	3	2	4	5	3.6	4.25	5	5	5	2	4.25	3.82143	4	6	6	6	6	6	6	5	6	6	6	5	6	5	5	3	5	5
67	29	8	1	1	2	5	5	5	5	4	4.8	4	3	2	2	3	1	2.5	5	5	3	5	4	4.4	4	4	5	4	3	4	3.85714	5	6	5	6	6	5	6	6	6	6	6	6	6	5	6	5	5	5.66667
68	26	8	0	1	1	4	4	5	4	4	4.2	2	2	2	2	2	2	2	3	5	5	4	3	4	3	3	3	3	3	3	3.2381	4	5	6	5	4	6	6	3	5	4	4	4	6	4	4	1	6	4.33333
69	27	8	0	1	3	5	5	5	5	4	4.8	3	4	5	5	1	3	3.5	1	1	1	1	1	1	3.25	2	5	5	1	3.25	3.15476	5	6	6	6	5	3	6	6	5	6	6	3	4	4	6	2	3	4.83333
70	29	9	0	0	2	4	4	4	4	4	4	4	3	3	5	2	3	3.33333	4	5	5	4	4	4.4	4	4	4	4	4	4	3.90476	6	6	6	6	6	5	6	5	5	6	6	6	6	5	5	4	4	5.33333
71	24	9	1	0	1	5	5	5	4	3	4.4	3	3	2	3	2	1	2.33333	3	5	4	3	4	3.8	3.5	3	4	5	2	3.5	3.45238	6	6	5	5	6	4	5	6	5	5	5	4	5	5	5	4	6	5.33333
72	29	9	1	0	1	4	5	4	4	4	4.2	3	4	3	2	2	2	2.66667	2	2	3	4	4	3	3.75	4	4	4	3	3.75	3.36905	6	6	6	5	6	5	5	6	1	6	5	5	6	4	5	4	5	5.33333
73	28	9	1	0	2	5	5	4	4	3	4.2	3	3	2	2	1	2	2.16667	3	4	4	3	3	3.4	2.75	2	2	5	2	2.75	3.08333	1	6	6	6	6	6	6	5	6	6	6	6	6	6	6	6	6	5
74	28	9	0	0	4	5	5	5	5	3	4.6	2	3	2	4	3	2	2.66667	3	3	3	3	3	3	3	4	3	3	2	3	3.28571	6	6	6	6	6	6	6	5	4	6	6	6	6	5	5	6	5	5.5
75	29	9	0	0	1	5	5	5	5	2	4.4	3	4	2	2	2	4	2.83333	4	4	4	4	5	4.2	2.5	2	2	3	3	2.5	3.45238	3	5	5	5	5	5	5	5	5	5	5	4	6	6	5	3	5	4.5
76	28	9	0	0	2	4	4	4	4	4	4	2	2	1	2	3	1	1.83333	3	5	5	3	3	3.8	2.5	2	2	2	4	2.5	2.97619	5	5	5	5	5	5	5	5	6	5	5	5	6	6	5	5	5	5
77	30	9	1	0	4	5	5	5	5	5	5	3	3	3	4	3	1	2.83333	4	5	4	4	5	4.4	3.75	5	3	4	3	3.75	3.94048	6	6	6	6	6	5	6	6	6	6	6	6	6	6	6	5	6	6
78	33	9	0	0	3	5	5	5	5	3	4.6	2	3	2	2	2	2	2.16667	3	4	4	3	4	3.6	2.75	3	2	3	3	2.75	3.22619	6	6	3	6	6	4	6	6	5	6	6	6	5	6	5	5	5	5.66667
79	30	9	0	0	3	5	5	5	5	3	4.6	1	2	1	1	1	1	1.16667	5	5	5	4	5	4.8	3.75	4	3	4	4	3.75	3.46429	6	6	6	6	6	5	6	6	6	6	6	5	6	6	6	6	5	5.66667
80	30	9	1	0	3	4	4	5	4	5	4.4	3	3	2	2	3	3	2.66667	4	3	3	5	4	3.8	4	3	4	4	5	4	3.66667	4	6	5	5	6	5	6	6	6	6	6	5	6	5	5	3	5	5
81	29	9	1	0	2	5	5	5	4	4	4.6	3	2	3	3	2	2	2.5	4	5	4	4	4	4.2	3	3	3	4	2	3	3.52381	4	5	6	5	5	6	5	5	5	6	6	5	6	6	6	5	6	5.16667
82	35	9	1	0	4	4	5	4	4	4	4.2	4	3	2	3	2	3	2.83333	3	4	4	4	4	3.8	4.25	4	3	5	5	4.25	3.72619	4	6	6	6	6	5	6	5	5	6	6	5	6	5	5	3	6	5.16667
83	25	9	0	0	1	5	5	5	4	4	4.6	3	3	4	3	2	2	2.83333	5	5	4	5	5	4.8	3	3	3	3	3	3	3.7619	5	6	6	5	6	5	6	5	5	6	6	5	6	5	5	4	5	5
84	28	9	1	0	1	4	5	5	5	2	4.2	2	2	2	3	3	2	2.33333	2	2	3	3	4	2.8	3.25	3	4	4	2	3.25	3.10714	6	6	6	6	6	6	6	6	6	6	6	5	5	5	6	5	6	5.83333
85	29	9	1	0	3	5	5	5	5	4	4.8	3	3	3	3	1	1	2.33333	4	5	3	4	5	4.2	2.75	3	2	5	1	2.75	3.46429	5	6	5	5	6	6	5	6	5	6	5	5	6	5	5	4	5	5.16667
86	30	9	0	0	1	5	5	4	4	3	4.2	2	2	2	3	4	4	2.83333	4	3	4	3	4	3.6	2	2	2	2	2	2	3.14286	4	2	0	5	5	5	4	4	5	3	5	0	6	4	4	4	4	3.5
87	31	9	1	0	3	5	5	5	5	4	4.8	4	3	3	3	3	2	3	4	5	5	5	5	4.8	3.5	3	3	4	4	3.5	3.97619	5	6	6	5	5	5	6	6	6	6	5	5	5	5	5	5	5	5.16667
88	28	9	0	0	2	5	5	5	5	4	4.8	3	3	3	3	2	3	2.83333	4	4	5	5	4	4.4	3.25	4	3	3	3	3.25	3.77381	5	5	5	6	6	5	6	6	5	6	5	5	5	4	5	5	6	5.5
89	32	9	0	0	4	5	5	5	5	4	4.8	3	3	3	3	2	4	3	3	4	5	4	5	4.2	3.5	3	3	4	4	3.5	3.83333	4	6	6	6	6	6	6	6	6	6	6	5	6	5	6	6	6	5.5
90	33	6	0	0	3	4	5	5	5	4	4.6	2	4	3	3	2	3	2.83333	4	5	3	5	5	4.4	3.5	4	3	4	3	3.5	3.78571	3	5	5	5	6	6	6	5	6	6	4	6	6	6	6	3	6	5.16667
91	30	10	1	1	4	5	5	4	4	2	4	3	3	2	2	3	3	2.66667	4	4	4	4	4	4	2.5	3	2	3	2	2.5	3.2619	2	5	6	4	5	3	5	3	6	6	5	3	6	5	6	4	4	3.66667
92	27	10	1	1	3	4	5	5	4	4	4.4	1	2	3	4	2	2	2.33333	3	4	5	5	5	4.4	2.5	3	2	2	3	2.5	3.35714	4	6	6	6	6	6	6	6	6	6	6	6	6	6	6	5	5	5.5
93	29	10	1	1	2	4	5	5	5	4	4.6	4	4	4	4	3	3	3.66667	4	5	4	4	4	4.2	3.25	4	4	4	1	3.25	3.91667	6	6	6	6	6	5	6	6	6	6	6	5	6	5	6	5	6	5.83333
94	24	10	1	1	1	5	5	5	5	5	5	4	4	3	3	3	3	3.33333	3	4	4	5	5	4.2	3.75	3	3	4	5	3.75	4.03571	5	6	5	5	6	5	6	6	6	5	5	5	6	5	5	5	5	5.16667
95	26	10	0	1	1	5	5	5	5	4	4.8	4	3	3	2	1	1	2.33333	2	4	5	4	5	4	4	4	4	4	4	4	3.71429	6	6	6	6	6	5	6	6	6	6	6	6	6	6	3	5	6	5.5
96	27	10	1	1	1	5	5	5	5	4	4.8	3	3	4	2	2	2	2.66667	3	4	4	4	4	3.8	3.25	4	3	3	3	3.25	3.58333	4	6	6	5	6	6	6	6	6	6	6	5	6	5	6	6	6	5.33333
97	29	10	0	1	1	5	5	5	5	5	5	3	4	3	3	2	2	2.83333	3	4	4	4	4	3.8	3.25	4	3	4	2	3.25	3.67857	4	6	6	5	5	6	5	5	5	6	5	6	6	6	6	3	6	5.33333
98	25	10	0	1	2	4	4	4	4	4	4	3	3	1	2	2	2	2.16667	4	4	4	4	3	3.8	3	3	3	3	3	3	3.19048	5	6	6	5	6	6	6	5	5	6	6	6	6	6	6	6	6	5.5
99	29	10	0	1	4	4	4	4	3	3	3.6	3	3	2	2	1	1	2	4	4	4	5	3	4	3	3	3	3	3	3	3.09524	1	6	6	6	6	6	6	6	6	6	6	5	5	5	5	5	6	4.83333
100	30	10	0	1	3	4	4	5	4	4	4.2	4	3	4	3	3	3	3.33333	3	3	4	4	4	3.6	3.25	4	3	3	3	3.25	3.58333	5	5	6	6	6	3	5	5	5	6	5	5	6	3	4	3	3	4.66667
101	27	10	1	1	3	5	5	5	4	4	4.6	3	2	2	2	2	2	2.16667	4	4	5	4	5	4.4	2.5	4	2	2	2	2.5	3.35714	6	6	6	6	6	6	5	5	5	6	6	6	6	6	5	5	5	5.5
102	26	10	0	1	2	5	5	4	4	3	4.2	2	3	4	3	2	2	2.66667	4	2	4	2	3	3	3	2	3	4	3	3	3.19048	5	4	5	6	5	5	4	5	6	6	4	4	5	4	4	4	5	4.83333
103	28	10	0	1	1	5	5	5	5	4	4.8	3	3	4	3	2	2	2.83333	4	4	5	5	5	4.6	3.75	4	4	4	3	3.75	3.94048	5	5	6	5	5	6	6	5	6	6	5	5	6	6	5	3	6	5.16667
104	30	10	1	1	4	5	5	5	5	3	4.6	3	4	3	3	2	2	2.83333	2	3	4	4	4	3.4	4.5	5	5	5	3	4.5	3.78571	5	5	5	5	5	5	5	4	5	5	6	4	6	5	6	3	4	4.66667
105	26	10	0	1	2	5	5	4	4	3	4.2	2	3	1	1	2	1	1.66667	2	5	5	4	4	4	3.25	4	3	4	2	3.25	3.20238	5	4	5	5	5	5	5	5	4	5	4	4	5	4	5	4	4	4.66667
106	29	10	0	1	3	5	5	5	5	3	4.6	4	4	2	3	4	4	3.5	5	5	5	5	5	5	3.75	4	4	4	3	3.75	4.17857	6	6	6	6	6	5	6	6	6	6	6	6	6	5	6	6	6	6
107	34	10	0	1	4	5	4	5	4	3	4.2	3	4	2	2	2	2	2.5	2	4	4	5	4	3.8	2	2	2	2	2	2	3.09524	6	5	5	6	6	6	6	6	6	6	6	5	6	5	5	5	5	5.5
108	30	11	1	1	4	5	5	5	5	3	4.6	3	4	5	5	4	3	4	4	4	5	4	5	4.4	4.25	4	3	5	5	4.25	4.29762	5	6	6	6	6	3	6	6	6	6	6	5	6	6	6	5	6	5.66667
109	26	11	0	1	3	4	4	4	4	4	4	3	3	4	1	1	1	2.16667	2	3	2	3	3	2.6	3.5	4	4	3	3	3.5	3.02381	4	3	5	5	4	5	5	4	6	6	6	5	6	6	6	6	4	4.66667
110	26	11	1	1	1	4	5	5	4	4	4.4	4	5	5	5	5	5	4.83333	5	5	5	5	5	5	3.75	4	3	4	4	3.75	4.5119	6	6	6	6	6	4	5	5	5	6	6	6	6	6	6	6	6	5.83333
111	26	11	0	1	3	5	5	5	4	3	4.4	3	3	5	5	1	1	3	5	5	5	5	5	5	5	5	5	5	5	5	4.28571	3	6	6	6	6	6	6	3	0	6	6	5	6	6	6	6	6	4.83333
112	27	11	1	1	1	5	5	5	5	4	4.8	3	3	1	1	1	1	1.66667	4	4	4	3	4	3.8	3	3	3	3	3	3	3.2381	6	6	6	6	6	6	6	6	6	6	6	6	6	6	6	5	6	6
113	29	11	0	1	4	5	5	5	5	5	5	3	3	3	3	2	2	2.66667	3	4	4	4	4	3.8	3	3	3	3	3	3	3.57143	5	6	6	6	6	5	6	5	5	6	5	5	5	1	6	5	6	5.5
114	27	11	0	1	1	4	4	5	5	3	4.2	4	5	3	3	2	3	3.33333	5	4	4	4	4	4.2	3.25	3	3	4	3	3.25	3.72619	5	6	6	5	6	6	6	5	6	6	6	6	6	5	6	5	6	5.5
115	28	12	0	0	3	4	5	5	4	3	4.2	2	3	2	2	2	2	2.16667	3	4	4	2	4	3.4	3.25	3	2	5	3	3.25	3.20238	5	6	6	5	5	5	6	5	5	6	6	6	6	6	6	5	6	5.5
116	29	12	1	0	2	5	5	5	5	4	4.8	2	3	2	3	2	1	2.16667	4	4	3	3	4	3.6	3.75	4	4	3	4	3.75	3.5119	6	6	6	6	6	6	6	6	6	6	6	6	6	5	6	5	6	6
117	36	12	0	0	4	5	5	5	5	3	4.6	3	3	3	3	2	2	2.66667	4	2	4	4	4	3.6	3.75	4	4	4	3	3.75	3.60714	3	6	6	5	5	6	6	5	5	6	6	6	6	6	5	5	6	5
118	35	12	0	0	1	5	4	5	5	4	4.6	4	3	2	3	2	2	2.66667	4	2	4	4	4	3.6	3.75	5	4	4	2	3.75	3.60714	6	6	6	6	6	5	6	1	5	6	6	3	6	5	6	3	6	4.66667
119	25	12	0	0	1	5	5	5	4	5	4.8	1	2	5	3	3	5	3.16667	5	3	4	5	5	4.4	5	5	5	5	5	5	4.28571	6	6	6	6	6	6	6	6	5	6	6	6	6	5	5	6	6	5.83333
120	31	12	0	0	4	4	5	5	5	5	4.8	2	3	2	3	1	1	2	2	4	4	3	5	3.6	4	4	5	4	3	4	3.52381	5	6	6	5	6	6	6	6	6	6	6	6	6	6	6	6	6	5.66667
121	33	13	1	1	4	4	4	5	5	4	4.4	3	3	1	2	1	1	1.83333	3	3	3	2	3	2.8	2.5	3	2	4	1	2.5	2.83333	6	6	6	6	6	5	6	6	6	6	6	6	6	6	6	5	3	5.5
122	29	13	1	1	4	4	5	4	4	4	4.2	3	2	3	2	2	2	2.33333	4	4	3	3	4	3.6	2.25	3	2	3	1	2.25	3.05952	5	6	5	4	4	5	5	3	3	6	5	6	6	5	5	4	6	4.83333
123	25	13	0	1	1	5	5	5	5	4	4.8	3	3	3	2	1	2	2.33333	3	3	4	3	4	3.4	3	3	2	4	3	3	3.33333	2	6	6	6	6	6	6	6	6	6	6	6	6	5	6	5	6	5.33333
124	29	13	1	1	1	4	5	5	5	5	4.8	4	4	3	3	4	4	3.66667	4	4	4	3	3	3.6	4.25	4	4	5	4	4.25	4.05952	6	6	6	6	6	5	6	6	6	6	6	6	6	6	6	6	6	6
125	27	13	1	1	3	5	5	5	5	4	4.8	3	4	4	4	3	3	3.5	3	2	4	4	4	3.4	4	4	4	4	4	4	3.90476	5	6	6	5	5	6	6	5	5	6	6	6	6	4	5	1	6	5.33333
126	29	13	1	1	1	4	5	5	4	3	4.2	2	3	3	3	3	2	2.66667	1	5	4	5	5	4	4.25	4	4	5	4	4.25	3.72619	4	6	6	4	6	6	6	6	6	5	6	6	5	6	6	6	6	5.33333
127	29	13	0	1	2	4	4	4	4	4	4	4	3	4	4	4	4	3.83333	4	4	4	4	4	4	3.75	3	4	4	4	3.75	3.89286	5	5	6	5	5	6	5	5	5	5	5	5	6	5	5	6	6	5.16667
128	29	13	1	1	1	4	4	5	5	4	4.4	3	3	3	3	3	2	2.83333	5	5	5	5	5	5	4.25	4	5	5	3	4.25	4.05952	5	5	5	5	5	6	5	4	4	6	5	5	6	6	6	5	5	5
129	25	13	0	1	1	5	5	5	5	4	4.8	4	4	4	4	4	3	3.83333	2	3	5	4	4	3.6	4.75	5	5	5	4	4.75	4.22619	6	6	5	6	6	4	6	5	5	6	5	5	5	4	6	5	5	5.5
130	26	13	0	1	1	5	5	5	5	3	4.6	2	2	3	5	2	2	2.66667	5	5	3	3	4	4	3.5	4	4	3	3	3.5	3.64286	6	6	6	6	6	6	6	5	3	6	6	6	6	6	6	5	6	5.83333
131	28	13	0	1	2	4	5	5	4	4	4.4	3	2	3	4	3	2	2.83333	4	2	3	3	4	3.2	3	3	3	4	2	3	3.33333	5	6	6	5	5	6	6	5	5	6	6	6	6	6	6	6	6	5.5
132	28	13	0	1	3	5	5	5	5	3	4.6	2	2	2	2	2	3	2.16667	3	3	3	3	4	3.2	3.25	4	3	3	3	3.25	3.25	3	3	4	5	4	4	4	5	5	5	5	5	4	5	4	5	5	4.5
133	31	13	0	1	4	5	5	5	4	3	4.4	2	2	4	2	1	3	2.33333	5	4	2	3	5	3.8	3	3	2	5	2	3	3.33333	1	2	6	5	5	6	5	2	6	6	6	5	6	6	6	4	6	4.16667
134	33	4	0	0	3	4	5	4	3	4	4	3	4	2	1	2	3	2.5	2	4	4	4	5	3.8	2.75	3	2	3	3	2.75	3.22619	0	1	6	4	2	4	1	2	1	3	4	3	6	4	5	5	6	3.33333
135	26	6	1	0	3	5	5	5	5	4	4.8	3	3	3	2	2	1	2.33333	3	4	5	3	4	3.8	3.5	4	4	4	2	3.5	3.54762	6	6	6	6	6	5	6	6	5	6	6	5	6	5	6	4	6	5.83333
136	23	6	0	0	1	5	5	5	4	4	4.6	4	4	4	4	4	3	3.83333	5	5	5	4	5	4.8	3.25	3	3	4	3	3.25	4.10714	6	6	6	6	6	3	6	6	6	6	6	6	6	6	6	5	6	6
137	28	6	0	0	2	5	5	5	5	3	4.6	2	4	4	3	2	3	3	4	5	5	5	4	4.6	4	4	4	4	4	4	4	6	6	6	6	6	5	6	6	6	6	6	6	6	6	6	5	6	6
138	28	6	0	0	1	4	5	5	4	3	4.2	3	4	3	3	4	3	3.33333	5	5	5	4	5	4.8	3.75	4	3	5	3	3.75	3.9881	6	6	6	6	6	5	6	6	6	6	6	6	6	5	6	6	6	6
139	24	6	1	0	1	5	5	5	5	4	4.8	4	4	2	2	2	2	2.66667	2	3	4	3	5	3.4	4	4	5	4	3	4	3.66667	5	5	6	5	5	6	6	5	6	6	6	6	6	6	6	5	6	5.5
140	32	6	0	0	4	5	5	5	5	3	4.6	3	3	4	2	2	1	2.5	5	5	4	3	5	4.4	3.75	3	3	5	4	3.75	3.75	5	6	6	6	6	5	6	6	4	6	6	6	6	6	6	5	5	5.66667
141	28	6	0	0	1	5	5	5	5	3	4.6	4	3	4	5	4	4	4	5	5	4	4	3	4.2	4.5	4	4	5	5	4.5	4.30952	5	5	6	6	5	5	6	5	5	6	6	6	6	5	6	6	6	5.66667
142	35	6	0	0	1	5	5	5	4	3	4.4	1	1	1	1	1	1	1	5	3	3	4	4	3.8	3.5	4	4	4	2	3.5	3.07143	6	6	6	6	6	1	6	6	6	6	6	5	6	5	6	5	6	5.83333
143	41	6	0	0	1	5	5	5	3	2	4	3	2	2	3	2	3	2.5	4	3	4	4	3	3.6	2.75	2	3	3	3	2.75	3.17857	5	6	6	5	6	6	6	6	6	6	6	6	5	5	5	5	6	5.5
144	34	6	0	0	3	5	5	5	5	4	4.8	4	4	3	3	3	2	3.16667	4	5	5	5	5	4.8	4	4	3	5	4	4	4.14286	6	6	6	5	6	6	6	6	6	6	6	6	6	6	6	6	6	5.83333
145	34	6	0	0	4	5	5	5	5	1	4.2	4	4	4	5	3	4	4	5	5	5	5	5	5	5	5	5	5	5	5	4.52381	6	6	6	6	6	5	6	6	6	6	6	6	6	6	6	6	5	5.83333
146	23	6	1	0	1	5	5	5	5	4	4.8	3	2	4	4	1	1	2.5	4	2	5	4	5	4	4.25	4	4	5	4	4.25	3.82143	6	6	6	6	6	6	6	6	6	6	6	6	6	5	3	3	6	5.5
147	24	6	1	0	1	5	5	5	5	3	4.6	4	4	4	5	5	5	4.5	5	5	5	4	5	4.8	4.75	5	4	5	5	4.75	4.65476	6	6	6	6	6	6	6	6	6	6	6	6	6	5	6	5	6	6
148	28	6	0	0	1	5	5	5	5	4	4.8	3	3	3	3	1	5	3	3	5	4	4	4	4	4	3	4	5	4	4	3.90476	5	5	5	5	6	5	5	5	5	6	6	5	6	5	6	6	6	5.33333
149	32	6	0	0	4	5	5	5	5	4	4.8	4	3	2	2	1	2	2.33333	4	4	5	5	5	4.6	4	4	5	4	3	4	3.85714	6	6	6	6	6	6	6	6	6	6	6	6	6	6	6	6	6	6
150	35	6	1	0	4	4	4	4	4	4	4	4	4	3	3	2	2	3	2	3	3	2	4	2.8	3.5	4	4	3	3	3.5	3.30952	6	6	6	6	6	3	6	5	6	6	6	5	6	6	6	6	6	5.66667
151	33	7	0	0	4	5	5	5	5	3	4.6	3	4	4	4	4	3	3.66667	5	5	5	5	5	5	3.75	3	4	5	3	3.75	4.22619	6	6	6	6	6	6	6	6	6	6	6	5	6	5	6	0	6	5.83333
152	40	7	0	0	1	5	5	5	5	4	4.8	2	2	4	4	2	3	2.83333	4	4	5	5	5	4.6	3.5	4	3	4	3	3.5	3.88095	6	6	5	6	6	5	6	6	6	6	5	5	6	6	6	1	6	5.83333
153	26	7	0	0	3	5	5	5	5	4	4.8	3	3	2	3	2	2	2.5	3	4	5	5	4	4.2	3.75	4	4	3	4	3.75	3.75	5	6	6	5	5	3	6	6	6	6	6	5	6	6	6	6	6	5.5
154	38	7	0	0	4	5	5	4	5	4	4.6	4	3	3	3	4	3	3.33333	4	5	5	5	5	4.8	3.25	3	3	4	3	3.25	3.96429	5	6	5	5	6	4	6	5	5	6	4	5	6	5	6	5	6	5.33333
155	25	7	1	0	1	5	5	5	5	3	4.6	3	3	3	4	2	2	2.83333	5	5	5	5	5	5	5	5	5	5	5	5	4.28571	5	6	6	6	6	6	6	6	6	6	6	5	6	6	6	6	6	5.66667
156	25	7	0	0	3	5	5	5	5	5	5	5	5	5	4	2	2	3.83333	3	5	3	3	3	3.4	3.5	3	4	4	3	3.5	3.92857	6	6	6	6	6	6	6	6	6	6	6	6	6	6	6	6	4	5.66667
157	28	14	0	1	3	5	5	5	4	5	4.8	2	2	3	2	2	2	2.16667	4	4	3	5	5	4.2	3.25	4	3	4	2	3.25	3.53571	5	5	6	5	6	6	6	5	6	6	5	5	6	5	6	5	5	5.16667
158	29	14	0	1	4	5	5	4	4	5	4.6	5	5	5	4	3	4	4.33333	4	4	3	4	5	4	2.5	4	2	2	2	2.5	3.88095	5	6	6	6	6	5	6	6	6	6	6	5	6	5	6	4	6	5.66667
159	30	14	0	1	4	4	5	5	4	4	4.4	3	4	3	3	2	2	2.83333	1	1	4	1	5	2.4	3	5	3	2	2	3	3.14286	6	6	6	6	6	5	6	6	5	6	6	6	6	5	5	5	6	5.83333
160	26	14	1	1	2	5	5	5	4	4	4.6	4	4	4	3	3	3	3.5	3	5	4	4	5	4.2	3.25	4	2	4	3	3.25	3.86905	5	6	5	6	6	5	5	6	6	6	6	6	6	6	6	4	5	5.66667
161	29	14	1	1	1	4	4	4	4	2	3.6	3	2	2	3	2	2	2.33333	4	2	4	4	4	3.6	3.5	3	4	4	3	3.5	3.21429	3	5	5	3	3	4	3	5	2	3	3	4	4	4	4	4	4	3.83333
162	30	14	0	1	2	5	5	4	4	3	4.2	3	2	3	3	3	2	2.66667	3	3	3	2	3	2.8	3	3	3	3	3	3	3.14286	6	6	6	6	6	5	6	6	6	6	6	6	6	6	6	5	6	6
163	25	14	1	1	1	5	5	5	4	4	4.6	3	2	3	4	2	2	2.66667	4	5	4	4	4	4.2	3.5	3	3	4	4	3.5	3.69048	2	5	6	4	6	6	6	5	6	6	6	6	6	6	5	6	6	4.66667
164	28	14	1	1	3	5	5	4	4	5	4.6	4	4	3	4	2	3	3.33333	3	2	3	2	3	2.6	3	3	2	4	3	3	3.38095	5	6	5	6	6	5	6	4	5	6	5	3	6	5	5	5	5	4.66667
165	30	14	1	1	4	5	5	5	4	3	4.4	2	2	2	2	2	1	1.83333	5	5	5	5	5	5	4.25	4	4	5	4	4.25	3.77381	6	6	6	6	6	5	6	6	6	6	5	6	6	5	6	6	6	6
166	27	14	0	1	1	4	4	4	4	3	3.8	2	3	3	3	2	2	2.5	4	4	4	4	4	4	3.75	4	4	4	3	3.75	3.46429	5	5	6	5	6	4	5	5	5	5	5	5	6	5	4	4	4	4.66667
167	30	14	1	1	2	5	5	5	4	3	4.4	1	1	5	1	1	1	1.66667	2	5	3	3	4	3.4	3.5	4	3	5	2	3.5	3.16667	5	6	6	6	6	6	6	6	6	6	6	6	6	5	6	5	6	5.83333
168	25	14	0	1	1	5	5	5	5	2	4.4	4	4	1	1	1	4	2.5	5	5	4	5	5	4.8	4.25	5	5	3	4	4.25	3.91667	3	3	6	6	6	6	6	6	6	6	6	6	6	6	6	6	5	5.33333
169	28	14	0	1	2	5	5	5	4	4	4.6	2	4	1	2	1	4	2.33333	4	5	5	5	3	4.4	2.5	2	3	4	1	2.5	3.40476	1	5	6	3	6	6	6	6	1	6	6	6	6	5	5	6	6	4.5
170	30	14	0	1	1	5	5	5	4	4	4.6	3	4	3	1	1	2	2.33333	1	2	2	2	3	2	2	2	1	4	1	2	2.71429	2	6	4	5	6	2	5	3	3	6	6	6	6	6	6	4	6	4.66667
171	31	14	1	1	1	5	5	5	4	4	4.6	1	1	3	3	3	1	2	3	4	3	3	3	3.2	2.25	3	1	2	3	2.25	2.96429	5	6	5	6	6	6	6	5	5	6	5	6	6	0	6	0	2	5
172	30	14	1	1	1	4	4	5	4	3	4	3	3	4	4	2	3	3.16667	4	5	4	3	3	3.8	4	3	4	5	4	4	3.71429	6	6	6	5	6	5	6	6	6	5	5	6	6	5	6	6	6	5.83333
173	26	14	1	1	1	5	5	4	4	5	4.6	3	3	4	2	2	2	2.66667	4	3	4	3	3	3.4	3	3	3	3	3	3	3.38095	5	6	6	5	6	4	6	5	5	6	5	5	6	4	5	5	6	5.16667
174	28	14	0	1	4	5	5	5	5	4	4.8	2	2	2	2	3	3	2.33333	3	5	4	4	4	4	3.25	4	2	4	3	3.25	3.53571	0	5	5	5	5	4	6	5	5	6	5	5	5	5	4	5	5	4
175	28	14	1	1	3	5	5	5	4	5	4.8	2	3	4	3	1	1	2.33333	5	5	4	5	5	4.8	3.25	4	3	5	1	3.25	3.72619	3	6	4	5	6	5	6	6	5	6	6	5	5	6	6	6	6	5.16667
176	29	15	0	0	1	4	4	5	4	3	4	3	3	1	1	2	3	2.16667	3	1	2	2	3	2.2	2.75	4	3	3	1	2.75	2.75	5	5	6	5	6	5	5	5	5	6	5	5	6	3	4	5	5	4.83333
177	28	15	0	0	1	5	5	5	5	4	4.8	3	4	3	4	2	2	3	5	4	4	5	4	4.4	3.5	3	4	4	3	3.5	3.88095	5	6	6	5	6	5	6	5	5	6	6	5	6	4	5	5	6	5.16667
178	27	15	1	0	1	5	5	5	5	5	5	3	4	4	4	3	2	3.33333	4	4	5	4	4	4.2	4.5	4	4	5	5	4.5	4.21429	5	6	6	5	6	5	5	6	5	6	6	6	6	6	6	6	6	5.66667
179	30	15	1	0	3	4	5	5	5	4	4.6	3	3	3	4	2	3	3	3	4	4	4	4	3.8	3.25	3	3	4	3	3.25	3.63095	2	5	3	6	5	5	6	2	6	6	6	5	6	5	6	6	6	4.5
180	30	15	0	0	4	5	5	5	5	5	5	3	3	3	1	1	1	2	1	3	4	3	4	3	3.75	4	4	4	3	3.75	3.36905	6	6	6	6	6	5	6	6	6	6	6	6	6	5	6	3	5	5.83333
181	30	15	0	0	2	5	4	4	5	4	4.4	3	2	3	3	3	3	2.83333	4	3	2	3	3	3	2.5	3	3	2	2	2.5	3.16667	3	5	5	5	5	3	6	5	5	6	6	6	6	6	6	5	5	5
182	29	15	0	0	4	5	5	5	5	5	5	5	5	5	5	5	5	5	5	5	5	5	5	5	5	5	5	5	5	5	5	4	6	6	6	6	6	6	6	6	6	6	6	6	0	6	0	6	5.66667
183	27	15	1	0	2	5	5	4	4	3	4.2	2	3	2	4	1	2	2.33333	3	4	4	3	4	3.6	2.25	3	2	3	1	2.25	3.05952	3	6	6	5	5	4	6	5	3	6	5	6	6	5	5	6	5	4.83333
184	27	15	0	0	2	4	5	5	5	5	4.8	3	3	4	5	2	2	3.16667	3	5	4	3	5	4	3.75	5	4	3	3	3.75	3.89286	5	4	6	6	5	3	6	5	4	6	3	6	5	4	6	5	6	5.66667
185	29	15	0	0	3	5	5	5	5	4	4.8	3	2	2	2	2	3	2.33333	3	3	3	2	2	2.6	2.5	4	3	1	2	2.5	3.02381	5	6	6	6	6	5	6	5	6	6	6	5	6	5	5	5	6	5.33333
186	30	5	1	1	1	5	5	5	5	3	4.6	4	3	1	1	1	1	1.83333	5	5	5	5	5	5	3.5	5	4	4	1	3.5	3.64286	6	6	6	6	6	6	6	6	6	6	6	6	6	0	6	0	6	6
187	28	5	0	1	2	5	5	5	5	4	4.8	3	2	1	1	1	2	1.66667	5	4	4	4	4	4.2	4	4	3	5	4	4	3.57143	4	6	6	6	6	5	6	6	6	6	6	2	6	6	6	1	6	5
188	26	5	0	1	1	5	5	5	5	3	4.6	3	4	1	2	1	1	2	3	4	3	3	5	3.6	4.25	4	4	5	4	4.25	3.53571	6	6	6	6	6	6	6	6	6	6	6	6	6	5	6	5	6	6
189	26	5	0	1	1	5	5	5	5	3	4.6	5	5	3	3	3	3	3.66667	5	5	5	4	3	4.4	4	4	4	4	4	4	4.14286	6	6	5	6	6	4	6	5	5	6	6	6	6	5	6	4	6	5.83333
190	28	5	0	1	2	5	5	5	5	5	5	4	4	2	2	1	2	2.5	4	4	4	4	5	4.2	4	4	4	4	4	4	3.85714	6	5	6	6	6	5	5	5	5	5	5	5	6	4	6	6	6	5.66667
191	30	5	0	1	4	4	5	4	4	4	4.2	4	4	4	4	3	3	3.66667	3	3	5	4	4	3.8	3.75	4	3	4	4	3.75	3.84524	6	6	6	6	6	6	6	6	5	6	6	5	6	0	6	0	6	5.83333
192	28	5	0	1	1	5	5	5	5	1	4.2	4	4	4	2	1	4	3.16667	5	5	5	5	5	5	4.25	4	4	5	4	4.25	4.10714	6	6	6	6	6	6	6	6	6	6	6	6	6	5	6	5	6	6
193	30	5	0	1	2	5	4	5	5	4	4.6	4	4	3	3	4	4	3.66667	4	4	4	4	4	4	2.75	3	2	4	2	2.75	3.75	4	4	3	4	6	4	6	5	6	6	5	5	5	5	5	4	5	4.66667
194	27	5	0	1	2	5	5	4	4	3	4.2	1	1	3	3	4	2	2.33333	4	3	4	3	4	3.6	3	3	4	3	2	3	3.2381	3	6	6	5	5	5	6	5	6	6	6	6	6	6	6	5	2	4.5
195	31	5	0	1	4	5	4	5	4	3	4.2	4	5	4	5	3	4	4.16667	5	5	4	3	5	4.4	4.25	4	4	5	4	4.25	4.25	0	6	6	6	5	3	6	5	6	6	6	6	5	6	6	5	6	4.83333
196	30	5	0	1	1	5	5	5	5	3	4.6	3	3	1	1	1	1	1.66667	5	5	4	5	5	4.8	4.75	5	5	5	4	4.75	3.84524	6	6	6	6	6	1	6	1	5	6	6	6	6	6	6	5	6	5.16667
197	31	5	0	1	1	5	5	5	5	2	4.4	2	2	1	2	3	2	2	5	5	3	4	4	4.2	3.25	2	3	5	3	3.25	3.39286	6	6	6	6	6	6	6	6	6	6	6	6	6	6	6	5	6	6
198	27	5	1	1	3	5	5	4	4	3	4.2	3	3	4	4	2	3	3.16667	4	5	3	4	3	3.8	3.25	3	3	4	3	3.25	3.58333	5	6	6	6	6	6	6	6	6	5	6	5	6	5	6	6	6	5.66667
199	30	5	0	1	4	5	5	5	5	3	4.6	2	5	5	5	5	4	4.33333	3	2	1	2	3	2.2	2.5	3	3	2	2	2.5	3.45238	3	4	6	3	4	6	6	5	4	5	6	6	5	4	5	6	5	4.5
200	29	5	0	1	4	4	3	3	4	1	3	2	2	3	3	1	3	2.33333	4	5	4	4	2	3.8	2.5	2	2	4	2	2.5	2.88095	3	6	6	6	6	6	6	6	6	6	6	5	6	6	6	6	5	5.16667
201	28	13	0	1	2	5	5	5	5	3	4.6	3	3	4	4	3	3	3.33333	3	1	5	4	3	3.2	3	3	3	2	3	2.8	3.47619	4	6	5	5	5	5	6	6	5	5	5	4	6	4	4	3	3	4.33333
202	26	13	0	1	3	5	5	5	5	3	4.6	3	2	3	3	4	2	2.83333	3	5	5	2	3	3.6	2	2	2	1	2	1.8	3.19048	5	6	6	6	6	5	6	6	6	6	6	5	5	5	6	6	5	5.5
203
204
205
206
207
[truncated: 39 more columns]
